# Supplementary material for: Ambient Air Pollution and Parkinson’s Disease and Alzheimer’s Disease: An Updated Meta-Analysis
Source: Toxics. 2025 Feb 15;13(2):139. doi: 10.3390/toxics13020139 (PMC11861764; doi:10.3390/toxics13020139)
Supplement: Supplementary file 1 [file toxics-13-00139-s001.zip]

Archive with 1 entries (1 files):
- toxics-3458556-supplementary.pdf
